# Supplementary material for: Roadside sales activities in a South Pacific Island (Bora-Bora) reveal sustainable strategies for local food supply during a pandemic
Source: PLoS One. 2023 Apr 27;18(4):e0284276. doi: 10.1371/journal.pone.0284276 (PMC10138458; doi:10.1371/journal.pone.0284276)
Supplement: S1 Table — (XLSX) [file pone.0284276.s001.xlsx]

## Sheet: S1 Table
Lat	Long	Cat	Period
-151.749	-16.5109	Land	Before
-151.721	-16.5006	Land	Before
-151.722	-16.5043	Land	Before
-151.725	-16.5219	Land	Before
-151.734	-16.5165	Land	Before
-151.759	-16.4917	Land	Before
-151.745	-16.4896	Land	Before
-151.744	-16.4889	Land	Before
-151.725	-16.4921	Land	Before
-151.737	-16.5148	Land	Before
-151.752	-16.5042	Land	Before
-151.753	-16.4994	Land	Before
-151.752	-16.5051	Land	Before
-151.752	-16.505	Land	Before
-151.752	-16.5057	Land	Before
-151.752	-16.5062	Land	Before
-151.757	-16.4986	Land	Before
-151.749	-16.5109	Land	Before
-151.751	-16.5065	Land	Before
-151.761	-16.4957	Land	Before
-151.746	-16.5328	Land	Before
-151.75	-16.5091	Land	Before
-151.751	-16.5024	Cooked	Before
-151.751	-16.5027	Cooked	Before
-151.738	-16.5394	Cooked	Before
-151.724	-16.4797	Cooked	Before
-151.739	-16.4769	Cooked	Before
-151.743	-16.486	Cooked	Before
-151.74	-16.4742	Cooked	Before
-151.744	-16.4887	Cooked	Before
-151.747	-16.4837	Cooked	Before
-151.747	-16.4838	Cooked	Before
-151.743	-16.4878	Cooked	Before
-151.744	-16.489	Cooked	Before
-151.76	-16.4931	Cooked	Before
-151.756	-16.4987	Cooked	Before
-151.753	-16.4995	Cooked	Before
-151.753	-16.4995	Cooked	Before
-151.752	-16.4998	Cooked	Before
-151.753	-16.4996	Cooked	Before
-151.751	-16.5028	Cooked	Before
-151.752	-16.5048	Cooked	Before
-151.752	-16.5049	Cooked	Before
-151.752	-16.505	Cooked	Before
-151.752	-16.5059	Cooked	Before
-151.752	-16.5063	Cooked	Before
-151.751	-16.5065	Cooked	Before
-151.737	-16.5148	Cooked	Before
-151.739	-16.5384	Cooked	Before
-151.732	-16.5202	Cooked	Before
-151.749	-16.4825	Cooked	Before
-151.749	-16.4655	Cooked	Before
-151.74	-16.4752	Cooked	Before
-151.723	-16.4794	Cooked	Before
-151.725	-16.4907	Cooked	Before
-151.723	-16.4952	Cooked	Before
-151.723	-16.508	Cooked	Before
-151.726	-16.5231	Cooked	Before
-151.733	-16.5319	Cooked	Before
-151.751	-16.5038	Fish	Before
-151.737	-16.5149	Fish	Before
-151.744	-16.5156	Fish	Before
-151.75	-16.5095	Fish	Before
-151.759	-16.4893	Fish	Before
-151.749	-16.511	Fish	Before
-151.76	-16.4975	Fish	Before
-151.761	-16.4957	Fish	Before
-151.759	-16.4874	Fish	Before
-151.752	-16.5054	Fish	Before
-151.745	-16.5135	Fish	Before
-151.751	-16.5023	Fish	Before
-151.748	-16.5112	Fish	Before
-151.722	-16.5052	Fish	Before
-151.76	-16.493	Fish	Before
-151.75	-16.51	Fish	Before
-151.749	-16.511	Fish	Before
-151.75	-16.5107	Fish	Before
-151.751	-16.5083	Fish	Before
-151.751	-16.5071	Fish	Before
-151.751	-16.502	Fish	Before
-151.721	-16.4982	Fish	Before
-151.723	-16.5093	Fish	Before
-151.721	-16.5176	Fish	Before
-151.723	-16.5194	Fish	Before
-151.731	-16.5319	Fish	Before
-151.732	-16.5319	Fish	Before
-151.761	-16.4938	Fish	Before
-151.759	-16.488	Fish	Before
-151.721	-16.5188	Fish	Before
-151.752	-16.5054	Fish	Before
-151.736	-16.5148	Land	During
-151.749	-16.5109	Land	During
-151.76	-16.4935	Land	During
-151.744	-16.485	Land	During
-151.722	-16.5043	Land	During
-151.725	-16.5219	Land	During
-151.737	-16.5148	Land	During
-151.754	-16.4992	Land	During
-151.745	-16.4896	Land	During
-151.737	-16.5148	Land	During
-151.752	-16.5042	Land	During
-151.753	-16.4994	Land	During
-151.752	-16.5051	Land	During
-151.752	-16.505	Land	During
-151.752	-16.5057	Land	During
-151.752	-16.5062	Land	During
-151.757	-16.4986	Land	During
-151.749	-16.5109	Land	During
-151.751	-16.5008	Land	During
-151.751	-16.5065	Land	During
-151.761	-16.4957	Land	During
-151.746	-16.5328	Land	During
-151.736	-16.5378	Land	During
-151.743	-16.4876	Land	During
-151.752	-16.5054	Land	During
-151.75	-16.5091	Land	During
-151.759	-16.4894	Land	During
-151.75	-16.5096	Land	During
-151.739	-16.5266	Land	During
-151.751	-16.5024	Cooked	During
-151.751	-16.5027	Cooked	During
-151.738	-16.5394	Cooked	During
-151.724	-16.4797	Cooked	During
-151.739	-16.4769	Cooked	During
-151.74	-16.4742	Cooked	During
-151.744	-16.4887	Cooked	During
-151.747	-16.4837	Cooked	During
-151.747	-16.4838	Cooked	During
-151.743	-16.4878	Cooked	During
-151.744	-16.489	Cooked	During
-151.759	-16.4892	Cooked	During
-151.76	-16.4931	Cooked	During
-151.756	-16.4987	Cooked	During
-151.753	-16.4995	Cooked	During
-151.753	-16.4995	Cooked	During
-151.752	-16.4998	Cooked	During
-151.753	-16.4996	Cooked	During
-151.752	-16.504	Cooked	During
-151.751	-16.5028	Cooked	During
-151.752	-16.5048	Cooked	During
-151.752	-16.5049	Cooked	During
-151.752	-16.505	Cooked	During
-151.752	-16.5059	Cooked	During
-151.752	-16.5063	Cooked	During
-151.751	-16.5065	Cooked	During
-151.75	-16.5096	Cooked	During
-151.749	-16.5111	Cooked	During
-151.737	-16.5148	Cooked	During
-151.737	-16.5148	Cooked	During
-151.736	-16.5143	Cooked	During
-151.739	-16.5384	Cooked	During
-151.732	-16.5202	Cooked	During
-151.736	-16.5148	Cooked	During
-151.745	-16.5135	Cooked	During
-151.746	-16.5133	Cooked	During
-151.749	-16.4919	Cooked	During
-151.749	-16.4825	Cooked	During
-151.749	-16.4655	Cooked	During
-151.74	-16.4752	Cooked	During
-151.723	-16.4794	Cooked	During
-151.725	-16.4907	Cooked	During
-151.723	-16.4952	Cooked	During
-151.723	-16.508	Cooked	During
-151.726	-16.5231	Cooked	During
-151.726	-16.5233	Cooked	During
-151.726	-16.5247	Cooked	During
-151.733	-16.5319	Cooked	During
-151.736	-16.5406	Cooked	During
-151.721	-16.5157	Cooked	During
-151.751	-16.5038	Fish	During
-151.751	-16.508	Fish	During
-151.733	-16.5214	Fish	During
-151.734	-16.5159	Fish	During
-151.737	-16.5149	Fish	During
-151.744	-16.5156	Fish	During
-151.75	-16.5095	Fish	During
-151.759	-16.4893	Fish	During
-151.747	-16.5121	Fish	During
-151.748	-16.5116	Fish	During
-151.749	-16.511	Fish	During
-151.76	-16.4975	Fish	During
-151.761	-16.4957	Fish	During
-151.759	-16.4874	Fish	During
-151.752	-16.5054	Fish	During
-151.745	-16.5135	Fish	During
-151.751	-16.5023	Fish	During
-151.748	-16.5112	Fish	During
-151.722	-16.5052	Fish	During
-151.76	-16.493	Fish	During
-151.75	-16.51	Fish	During
-151.749	-16.511	Fish	During
-151.75	-16.5107	Fish	During
-151.751	-16.5083	Fish	During
-151.751	-16.5071	Fish	During
-151.751	-16.502	Fish	During
-151.721	-16.4982	Fish	During
-151.723	-16.5093	Fish	During
-151.721	-16.5176	Fish	During
-151.723	-16.5194	Fish	During
-151.731	-16.5319	Fish	During
-151.732	-16.5319	Fish	During
-151.761	-16.4938	Fish	During
-151.759	-16.488	Fish	During
-151.722	-16.5052	Fish	During
-151.721	-16.5188	Fish	During
-151.74	-16.5361	Land	After
-151.732	-16.5209	Land	After
-151.722	-16.5043	Land	After
-151.737	-16.5148	Land	After
-151.752	-16.5042	Land	After
-151.753	-16.4994	Land	After
-151.752	-16.5051	Land	After
-151.752	-16.505	Land	After
-151.752	-16.5057	Land	After
-151.752	-16.5062	Land	After
-151.757	-16.4986	Land	After
-151.751	-16.5032	Land	After
-151.749	-16.5109	Land	After
-151.75	-16.5106	Land	After
-151.75	-16.5108	Land	After
-151.751	-16.5008	Land	After
-151.751	-16.5065	Land	After
-151.761	-16.4957	Land	After
-151.753	-16.4993	Land	After
-151.751	-16.5029	Land	After
-151.746	-16.5328	Land	After
-151.736	-16.5378	Land	After
-151.743	-16.4876	Land	After
-151.752	-16.5054	Land	After
-151.75	-16.5091	Land	After
-151.759	-16.4894	Land	After
-151.745	-16.5139	Land	After
-151.756	-16.4988	Land	After
-151.75	-16.5096	Land	After
-151.747	-16.4839	Land	After
-151.749	-16.4825	Land	After
-151.739	-16.5266	Land	After
-151.759	-16.4923	Cooked	After
-151.732	-16.5203	Cooked	After
-151.754	-16.4786	Cooked	After
-151.751	-16.5024	Cooked	After
-151.751	-16.5027	Cooked	After
-151.738	-16.5394	Cooked	After
-151.723	-16.5198	Cooked	After
-151.725	-16.4903	Cooked	After
-151.743	-16.486	Cooked	After
-151.74	-16.4742	Cooked	After
-151.744	-16.4887	Cooked	After
-151.747	-16.4837	Cooked	After
-151.747	-16.4838	Cooked	After
-151.751	-16.5036	Cooked	After
-151.743	-16.4878	Cooked	After
-151.744	-16.489	Cooked	After
-151.746	-16.49	Cooked	After
-151.759	-16.4892	Cooked	After
-151.76	-16.4931	Cooked	After
-151.756	-16.4988	Cooked	After
-151.756	-16.4987	Cooked	After
-151.753	-16.4995	Cooked	After
-151.753	-16.4995	Cooked	After
-151.752	-16.4998	Cooked	After
-151.753	-16.4996	Cooked	After
-151.752	-16.504	Cooked	After
-151.75	-16.5091	Cooked	After
-151.751	-16.5028	Cooked	After
-151.752	-16.5048	Cooked	After
-151.752	-16.5049	Cooked	After
-151.752	-16.505	Cooked	After
-151.752	-16.5059	Cooked	After
-151.752	-16.5063	Cooked	After
-151.751	-16.5065	Cooked	After
-151.744	-16.5154	Cooked	After
-151.737	-16.5148	Cooked	After
-151.737	-16.5148	Cooked	After
-151.736	-16.5143	Cooked	After
-151.745	-16.5135	Cooked	After
-151.746	-16.5133	Cooked	After
-151.749	-16.4919	Cooked	After
-151.749	-16.4825	Cooked	After
-151.725	-16.4907	Cooked	After
-151.726	-16.5231	Cooked	After
-151.733	-16.5319	Cooked	After
-151.721	-16.5157	Cooked	After
-151.737	-16.5149	Fish	After
-151.737	-16.5149	Fish	After
-151.744	-16.5156	Fish	After
-151.75	-16.5095	Fish	After
-151.759	-16.4893	Fish	After
-151.748	-16.5116	Fish	After
-151.749	-16.511	Fish	After
-151.76	-16.4975	Fish	After
-151.761	-16.4957	Fish	After
-151.759	-16.4874	Fish	After
-151.752	-16.5054	Fish	After
-151.745	-16.5135	Fish	After
-151.751	-16.5023	Fish	After
-151.748	-16.5112	Fish	After
-151.722	-16.5052	Fish	After
-151.76	-16.493	Fish	After
-151.75	-16.51	Fish	After
-151.749	-16.511	Fish	After
-151.75	-16.5107	Fish	After
-151.751	-16.5083	Fish	After
-151.751	-16.5071	Fish	After
-151.751	-16.502	Fish	After
-151.721	-16.4982	Fish	After
-151.723	-16.5093	Fish	After
-151.721	-16.5176	Fish	After
-151.723	-16.5194	Fish	After
-151.731	-16.5319	Fish	After
-151.732	-16.5319	Fish	After
-151.761	-16.4938	Fish	After
-151.759	-16.488	Fish	After
-151.721	-16.5188	Fish	After
-151.752	-16.5054	Fish	After
